# Supplementary material for: A Co-Polymerizable Linker for the Covalent Attachment of Fibronectin Makes pHEMA Hydrogels Cell-Adhesive
Source: Gels. 2022 Apr 21;8(5):258. doi: 10.3390/gels8050258 (PMC9140594; doi:10.3390/gels8050258)
Supplement: Supplementary file 1 [file gels-08-00258-s001.zip]

Archive with 1 entries (1 files):
- gels-1617656-supplementary.pdf
